# Supplementary material for: Pediatric Myalgic Encephalomyelitis/Chronic Fatigue Syndrome (ME/CFS): A Diagnostic and Communication Case Study for Health Care Providers in Training
Source: MedEdPORTAL. 2025 Mar 14;21:11507. doi: 10.15766/mep_2374-8265.11507 (PMC11906784; doi:10.15766/mep_2374-8265.11507)
Supplement: Supplementary file 1 — MECFS Presentation.pptxMECFS Part 1.mp4MECFS Part 2.mp4Survey Questions.docx [file mep_2374-8265.11507-s001.zip]

Archive with 5 entries (5 files):
- B. MECFS Part 1.mp4
- C. MECFS Part 2.mp4
- D. Survey Questions.docx
- A. MECFS Presentation.pptx
- _Educational Summary Report_11507.pdf
